# Supplementary material for: Connected Mental Health: Systematic Mapping Study
Source: J Med Internet Res. 2020 Aug 28;22(8):e19950. doi: 10.2196/19950 (PMC7486675; doi:10.2196/19950)
Supplement: Multimedia Appendix 1 [file jmir_v22i8e19950_app1.xlsx]

## Sheet: Sheet1
Title	Year	Publication channel	Source title	Topic	Research types	Contributions	Empirical type	Mental issues	Cohorot Groups	Country
A Digital Platform Designed for Youth Mental Health Services to Deliver Personalized and Measurement-Based Care	2019	Journal	Frontiers in Psychiatry	Digital mental health	Solution proposal	Tool-based technique	None	General mental health	Young people	_
A mobile app to support parents making child mental health decisions: Protocol for a feasibility cluster controlled trial	2019	Journal	Journal of Medical Internet Research	Mobile mental health	Solution proposal	Tool-based technique	Experiment	General mental health	Parents	England
A mobile phone-based intervention to improve mental health among homeless young adults: Pilot feasibility trial	2019	Journal	Journal of Medical Internet Research	Mobile mental health	Feasibility study	Tool-based technique	Experiment	General mental health	Young people	United States
A multi-faceted approach to characterizing user behavior and experience in a digital mental health intervention	2019	Journal	Journal of Biomedical Informatics	Digital mental health	Solution proposal	Methods	Experiment	depression and anxiety	_	United States
A new mental health mobile app for well-being and stress reduction in working women: Randomized controlled trial	2019	Journal	Journal of Medical Internet Research	Mobile mental health	Evaluation research	Tool-based technique	Experiment	Stress	women	Brazil
A qualitative exploration of service user views about using digital health interventions for self-management in severe mental health problems	2019	Journal	BMC Psychiatry	Digital mental health	Exploratory research	Pespectives and attitudes towards technological solutions for mental health care	Interviews	Severe mental disorders : bipolar and schizophrenia-spectrum	_	England
A systematic scoping review of adolescent mental health treatment using mobile apps	2019	Journal	Advances in Mental Health	Mobile mental health	Review	Other	None	General mental health	Adolescent	_
A theory-informed digital health intervention in people with severe mental health problems	2019	Conference	Studies in Health Technology and Informatics	Digital mental health	Feasibility study	Tool-based technique	Experiment	Severe mental disorders : psychosis	_	England
"They are not hard-to-reach clients. We have just got hard-to-reach services." Staff views of digital health tools in specialist mental health services.	2019	Journal	Frontiers in Psychiatry	Digital mental health	Exploratory research	Guidelines and Recommendations	Experiment	Severe mental disorders : psychosis	Clinicians	England
Adolescents use of digital technologies and preferences for mobile health coaching in public mental health settings	2019	Journal	Frontiers in Public Health	Digital mental health	Exploratory research	Pespectives and attitudes towards technological solutions for mental health care	mixed-methods	General mental health	Adolescent	United States
Co-design in mental health; Mellow: a self-help holistic crisis planning mobile application by youth, for youth	2019	Journal	Design Journal	Mobile mental health	Solution proposal	Tool-based technique	None	General mental health	Young people	_
Cognitive impairment screening using m-health: an android implementation of the mini-mental state examination (MMSE) using speech recognition	2019	Journal	European Geriatric Medicine	Mobile mental health	Solution proposal	Tool-based technique	Experiment	Cognitive impairment	_	Belgium
Combining e-mental health intervention development with human computer interaction (HCI) design to enhance technology-facilitated recovery for people with depression and/or anxiety conditions: An integrative literature review	2019	Journal	International Journal of Mental Health Nursing	E-mental health	Review	Advantages and challenges of use of technology in mental health care	None	General mental health	_	_
Considerations for designing context-aware mobile apps for mental health interventions	2019	Journal	International Journal of Environmental Research and Public Health	Mobile mental health	Exploratory research	Guidelines and Recommendations	None	General mental health	_	_
Considering patient safety in autonomous e-mental health systems - Detecting risk situations and referring patients back to human care	2019	Journal	BMC Medical Informatics and Decision Making	E-mental health	Solution proposal	Frameworks and Protocols	Experiment	General mental health	_	Netherlands
Cultural adaptation of a scalable world health organization E-mental health program for overseas Filipino workers	2019	Journal	Journal of Medical Internet Research	E-mental health	Solution proposal	Tool-based technique	Focus groups	General mental health	Work force	Philippines
Design for mobile mental health: an exploratory review	2019	Journal	Health and Technology	Mobile mental health	Review	Guidelines and Recommendations	None	General mental health	_	_
Design for mobile mental health: Exploring the informed participation approach	2019	Journal	Health Informatics Journal	Mobile mental health	Exploratory research	Advantages and challenges of use of technology in mental health care	Experiment	General mental health	_	United Kingdom
Designing and Using Digital Mental Health Interventions for Older Adults: Being Aware of Digital Inequality	2019	Journal	Frontiers in Psychiatry	Digital mental health	Exploratory research	Guidelines and Recommendations	None	General mental health	Older Adults	_
Developing a Digital Mental Health Platform for the Arab World: From Research to Action	2019	Conference	Studies in Health Technology and Informatics	Digital mental health	Solution proposal	Frameworks and Protocols	None	General mental health	_	_
Development and evaluation of e-mental health interventions to reduce stigmatization of suicidality- A study protocol	2019	Journal	BMC Psychiatry	E-mental health	Solution proposal	Tool-based technique	mixed-methods	suicide	_	Germany
Development and Validation of Acceptability of Mental-Health Mobile App Survey (AMMS) for Android-based Online Counseling Service Assessment	2019	Journal	Journal of Physics: Conference Series	Mobile mental health	Exploratory research	Pespectives and attitudes towards technological solutions for mental health care	Questionnaires	General mental health	_	Indonesia
Digital exclusion among mental health service users: Qualitative investigation	2019	Journal	Journal of Medical Internet Research	Digital mental health	Exploratory research	Advantages and challenges of use of technology in mental health care	interviews	General mental health	_	United Kingdom
Digital Health Solutions for Indigenous Mental Well-Being	2019	Journal	Current Psychiatry Reports	Digital mental health	Review	Advantages and challenges of use of technology in mental health care	None	General mental health	_	_
Digital Innovations for Global Mental Health: Opportunities for Data Science, Task Sharing, and Early Intervention	2019	Journal	Current Treatment Options in Psychiatry	Digital mental health	Exploratory research	Advantages and challenges of use of technology in mental health care	None	General mental health	_	_
Digital mental health apps and the therapeutic alliance: Initial review	2019	Journal	BJPsych Open	Digital mental health	Review	Advantages and challenges of use of technology in mental health care	None	serious mental illness	_	_
Digital Mental Health for Alcohol and Substance Use Disorders	2019	Journal	Current Treatment Options in Psychiatry	Digital mental health	Review	Advantages and challenges of use of technology in mental health care	None	Alcohol and Substance Use Disorders	_	_
Digital mental health interventions for depression, anxiety and enhancement of psychological well-being among college students: Systematic review	2019	Journal	Journal of Medical Internet Research	Digital mental health	Review	Other	None	depression and anxiety	Young people	_
Digital phenotyping for assessment and prediction of mental health outcomes: A scoping review protocol	2019	Journal	BMJ Open	Digital mental health	Review	Other	None	General mental health	_	_
Disclosure of suicidal thoughts during an e-mental health intervention: relational ethics meets actor-network theory	2019	Journal	Ethics and Behavior	E-mental health	Exploratory research	Advantages and challenges of use of technology in mental health care	Case studies	depression and problematic alcohol use	_	Australia
Do digital health interventions improve mental health literacy or help-seeking among parents of children aged 2-12 years? A scoping review	2019	Conference	Studies in Health Technology and Informatics	Digital mental health	Review	Pespectives and attitudes towards technological solutions for mental health care	None	behavioural and emotional problems	Parents	_
E-mental health: Promising advancements in policy, research, and practice	2019	Journal	Healthcare Management Forum	E-mental health	Exploratory research	Advantages and challenges of use of technology in mental health care	None	General mental health	_	_
Effect of mobile health on in-person service use among people with serious mental illness	2019	Journal	Psychiatric Services	Mobile mental health	Exploratory research	Advantages and challenges of use of technology in mental health care	Experiment	serious mental illness	_	United States
Effectiveness of occupational e-mental health interventions: A systematic review and meta-analysis of randomized controlled trials	2019	Journal	Scandinavian Journal of Work, Environment and Health	E-mental health	Review	Other	None	stress, depression, anxiety, burnout, insomnia, mindfulness, well-being, and alcohol misuse	_	_
Engagement with a cognitive behavioural therapy mobile phone app predicts changes in mental health and wellbeing: MoodMission	2019	Journal	Australian Psychologist	Mobile mental health	Evaluation research	Tool-based technique	Experiment	General mental health	_	Australia
Enhancing standards and principles in digital mental health with recovery-focused guidelines for mobile, online, and remote monitoring technologies	2019	Journal	Psychiatric Services	Digital mental health	Opinion paper	Guidelines and Recommendations	None	General mental health	_	_
Examining the initial usability, acceptability and feasibility of a digital mental health intervention for college students in India	2019	Journal	International Journal of Psychology	Digital mental health	Validation research	Tool-based technique	Other	anxiety	Young people	India
Experimental Therapeutics for Digital Mental Health	2019	Journal	JAMA Psychiatry	Digital mental health	Opinion paper	Advantages and challenges of use of technology in mental health care	None	General mental health	_	_
Going global: do consumer preferences, attitudes, and barriers to using e-mental health services differ across countries?	2019	Journal	Journal of Mental Health	E-mental health	Exploratory research	Pespectives and attitudes towards technological solutions for mental health care	Questionnaires	General mental health	Adults	Australia, Iran, Philippines and South Africa
Head to health: Practitioner perceptions of the new digital mental health gateway	2019	Journal	Australian Journal of Rural Health	Digital mental health	Exploratory research	Tool-based technique	Questionnaires	General mental health	Clinicians	Australia
Health-related internet usage and design feature preference for e-mental health programs among men and women	2019	Journal	Journal of Medical Internet Research	E-mental health	Exploratory research	Pespectives and attitudes towards technological solutions for mental health care	Interviews	depression	_	Canada
Improving Mental Health Care in Developing Countries Through Digital Technologies: A Mini Narrative Review of the Chilean Case	2019	Journal	Frontiers in Public Health	Digital mental health	Review	Advantages and challenges of use of technology in mental health care	None	General mental health	_	_
Improving the efficacy of cognitive training for digital mental health interventions through avatar customization: Crowdsourced quasi-experimental study	2019	Journal	Journal of Medical Internet Research	Digital mental health	Solution proposal	Methods	Experiment	anxiety	_	Canada
Is there an app for that? A cluster randomised controlled trial of a mobile appâ€“based mental health intervention	2019	Journal	Health Informatics Journal	Mobile mental health	Evaluation research	Tool-based technique	Experiment	emotional distress, well-being, emotional self-awareness or coping strategies	Adolescent	Ireland
Leveraging digital technology to challenge mental health stigma in West Bengal: A protocol	2019	Journal	Psychiatria Danubina	Digital mental health	Solution proposal	Frameworks and Protocols	None	General mental health	_	_
Mapping the rise of digital mental health technologies: Emerging issues for law and society	2019	Journal	International Journal of Law and Psychiatry	Digital mental health	Exploratory research	Advantages and challenges of use of technology in mental health care	None	General mental health	_	_
Mental health promotion among university students using text messaging: Protocol for a randomized controlled trial of a mobile phone-based intervention	2019	Journal	Journal of Medical Internet Research	Mobile mental health	Validation research	Tool-based technique	Experiment	General mental health	_	Sweden
Mobile apps and mental health: Using technology to quantify real-time clinical risk	2019	Journal	Current Psychiatry	Mobile mental health	Opinion paper	Advantages and challenges of use of technology in mental health care	None	General mental health	_	_
Mobile health adoption in mental health: User experience of a mobile health app for patients with an eating disorder	2019	Journal	Journal of Medical Internet Research	Mobile mental health	Exploratory research	Pespectives and attitudes towards technological solutions for mental health care	Focus groups	Eating disorder	_	Spain
Mobile mental health: A review of applications for depression assistance	2019	Conference	Proceedings - IEEE Symposium on Computer-Based Medical Systems	Mobile mental health	Review	Advantages and challenges of use of technology in mental health care	None	depression	_	_
Mobile Mindfulness Meditation: a Randomised Controlled Trial of the Effect of Two Popular Apps on Mental Health	2019	Journal	Mindfulness	Mobile mental health	Evaluation research	Tool-based technique	Experiment	mindfulness	Young people	NewZealand
Mobile phones as a medium of mental health care service delivery: Perspectives and barriers among patients with severe mental illness	2019	Journal	Indian Journal of Psychological Medicine	Mobile mental health	Exploratory research	Pespectives and attitudes towards technological solutions for mental health care	Questionnaires	serious mental illness	_	India
Older adults perspectives on using digital technology to maintain good mental health: Interactive group study	2019	Journal	Journal of Medical Internet Research	Digital mental health	Exploratory research	Pespectives and attitudes towards technological solutions for mental health care	Experiment	General mental health	Older adults	England
Patient-centered design of an e-Mental health app	2019	Conference	Advances in Intelligent Systems and Computing	E-mental health	Solution proposal	Tool-based technique	None	General mental health	_	_
Personalizing mental health: A feasibility study of a mobile behavioral activation tool for depressed patients	2019	Conference	ACM International Conference Proceeding Series	Mobile mental health	Feasibility study	Tool-based technique	Experiment	depression	_	Denmark
Proposing a standardized, step-by-step model for creating post-traumatic stress disorder (PTSD) related mobile mental health apps in a framework based on technical and medical norms [Propuesta de un modelo estandarizado, etapificado para crear aplicaciones mÃ³viles de salud mental relacionadas con Trastorno de EstrÃ©s PostraumÃ¡tico (TEPT) en un marco basado en normas tÃ©cnicas y medicas] [Propue…	2019	Journal	European Journal of Psychotraumatology	Mobile mental health	Solution proposal	Models	None	PTSD	_	_
Prospective acceptance of distinct mobile mental health features in psychiatric patients and mental health professionals	2019	Journal	Journal of Psychiatric Research	Mobile mental health	Exploratory research	Pespectives and attitudes towards technological solutions for mental health care	Questionnaires	General mental health	_	Germany
Recent Developments in Digital Mental Health Interventions for College and University Students	2019	Journal	Current Treatment Options in Psychiatry	Digital mental health	Exploratory research	Advantages and challenges of use of technology in mental health care	None	General mental health	Young people	_
Reducing health inequalities trough digital options in mental health: A physicians perspective	2019	Journal	Health Marketing Quarterly	Digital mental health	Exploratory research	Pespectives and attitudes towards technological solutions for mental health care	mixed-methods	General mental health	_	Finland
Smartphone Psychology: New Approaches Towards Safe and Efficacious Mobile Mental Health Apps	2019	Journal	Professional Psychology: Research and Practice	Mobile mental health	Solution proposal	Methods	None	General mental health	_	_
Stakeholder perspectives on evidence for digital mental health interventions: Implications for accreditation systems	2019	Journal	Digital Health	Digital mental health	Exploratory research	Pespectives and attitudes towards technological solutions for mental health care	worshops	General mental health	_	Australia
Student perspectives on digital phenotyping the acceptability of using smartphone data to assess mental health	2019	Conference	Conference on Human Factors in Computing Systems - Proceedings	Digital mental health	Exploratory research	Pespectives and attitudes towards technological solutions for mental health care	mixed-methods	General mental health	_	United Kingdom
The digital revolution and its impact on mental health care	2019	Journal	Psychology and Psychotherapy: Theory, Research and Practice	Digital mental health	Review	Advantages and challenges of use of technology in mental health care	None	General mental health	_	_
The effectiveness and acceptability of mobile telephone adherence support for management of depression in the Mental Health in Primary Care (MeHPriC)project, Lagos, Nigeria: A pilot cluster randomised controlled trial	2019	Journal	Journal of Affective Disorders	Mobile mental health	Evaluation research	Tool-based technique	Experiment	depression	_	Nigeria
The potential of game-based digital biomarkers for modeling mental health	2019	Journal	Journal of Medical Internet Research	Digital mental health	Exploratory research	Advantages and challenges of use of technology in mental health care	Other	General mental health	_	Canada
Towards the Design of Ethical Standards Related to Digital Mental Health and all Its Applications	2019	Journal	Current Treatment Options in Psychiatry	Digital mental health	Exploratory research	Advantages and challenges of use of technology in mental health care	None	General mental health	_	_
Trans and gender diverse young people's attitudes towards game-based digital mental health interventions: A qualitative investigation	2019	Journal	Internet Interventions	Digital mental health	Exploratory research	Pespectives and attitudes towards technological solutions for mental health care	Focus groups	General mental health	Young people	Australia
Use and perceptions of mobile apps for patients among VA primary care mental and behavioral health providers	2019	Journal	Professional Psychology: Research and Practice	Mobile mental health	Exploratory research	Pespectives and attitudes towards technological solutions for mental health care	Questionnaires	General mental health	Clinicians	United States
Use of Digital Mental Health for Marginalized and Underserved Populations	2019	Journal	Current Treatment Options in Psychiatry	Digital mental health	Review	Advantages and challenges of use of technology in mental health care	None	General mental health	_	_
Use of mobile apps and technologies in child and adolescent mental health: A systematic review	2019	Journal	Evidence-Based Mental Health	Mobile mental health	Review	Advantages and challenges of use of technology in mental health care	None	General mental health	Child and Adolescent	_
Use of the principles of design thinking to address limitations of digital mental health interventions for youth: Viewpoint	2019	Journal	Journal of Medical Internet Research	Digital mental health	Solution proposal	Methods	None	General mental health	_	_
User-centered app adaptation of a low-intensity e-mental health intervention for Syrian refugees	2019	Journal	Frontiers in Psychiatry	Mobile mental health	Solution proposal	Tool-based technique	mixed-methods	General mental health	Syrian refugees	Germany, Sweden and Egypt
What Works and What Doesnt Work? A Systematic Review of Digital Mental Health Interventions for Depression and Anxiety in Young People	2019	Journal	Frontiers in Psychiatry	Digital mental health	Review	Advantages and challenges of use of technology in mental health care	None	depression and anxiety	Young people	_
A feasibility study of a mental health mobile app in the Dominican Republic: The untold story	2018	Journal	International Journal of Mental Health	Mobile mental health	Feasibility study	Tool-based technique	Experiment	Depression	_	Dominican Republic
A mobile clinic approach to the delivery of community-based mental health services in rural Haiti	2018	Journal	PLoS ONE	Mobile mental health	Evaluation research	Tool-based technique	mixed-methods	General mental health	_	Haiti
A Mobile Mental Health Monitoring System: A Smart Glove	2018	Conference	Proceedings - 14th International Conference on Signal Image Technology and Internet Based Systems, SITIS 2018	Digital mental health	Solution proposal	Models	Experiment	General mental health	_	United Arab Emirates
A mobile phoneâ€“Based healthy lifestyle monitoring tool for people with mental health problems (MyHealthPA): Development and pilot testing	2018	Journal	Journal of Medical Internet Research	Mobile mental health	Solution proposal	Tool-based technique	Experiment	General mental health	Young people	United Arab Emirates
A participatory mobile application (app) development project with mental health service users and clinicians	2018	Journal	Health Education Journal	Mobile mental health	Solution proposal	Tool-based technique	Focus groups	General mental health	_	England
A systematic review of the effectiveness of mobile apps for monitoring and management of mental health symptoms or disorders	2018	Journal	Journal of Psychiatric Research	Mobile mental health	Review	Other	None	General mental health	_	_
A web- and mobile-based map of mental health resources for postsecondary students (thought spot): Protocol for an economic evaluation	2018	Journal	Journal of Medical Internet Research	E-mental health	Evaluation research	Frameworks and Protocols	Experiment	General mental health	Young people	Canada
â€˜Validated, easy to use and free: top three requests for mobile device applications (â€˜apps) from mental health consumers and clinicians	2018	Journal	Advances in Mental Health	Mobile mental health	Exploratory research	Pespectives and attitudes towards technological solutions for mental health care	Questionnaires	General mental health	_	Australia
Acceptance and barriers to access of occupational e-mental health: cross-sectional findings from a health-risk population of employees	2018	Journal	International Archives of Occupational and Environmental Health	E-mental health	Exploratory research	Pespectives and attitudes towards technological solutions for mental health care	Questionnaires	General mental health	Clinicians	Germany
Accessible and cost-effective mental health care using E-Mental Health (EMH)	2018	Book	Advances in Psychiatry	E-mental health	Book and Book chapters	Advantages and challenges of use of technology in mental health care	None	General mental health	_	_
Adoption of mobile apps for mental health: Socio-psychological and technological factors	2018	Conference	Lecture Notes of the Institute for Computer Sciences, Social-Informatics and Telecommunications Engineering, LNICST	Mobile mental health	Exploratory research	Pespectives and attitudes towards technological solutions for mental health care	Questionnaires	General mental health	_	Korea
An assessment framework for e-mental health apps in canada: Results of a modified Delphi process	2018	Journal	JMIR mHealth and uHealth	E-mental health	Solution proposal	Frameworks and Protocols	Other	General mental health	_	Canada
Attitudes toward e-mental health services in a community sample of adults: Online survey	2018	Journal	Journal of Medical Internet Research	E-mental health	Exploratory research	Pespectives and attitudes towards technological solutions for mental health care	Questionnaires	General mental health	Adults	Australia
Current regulation of mobile mental health applications	2018	Journal	Journal of the American Academy of Psychiatry and the Law	Mobile mental health	Review	Guidelines and Recommendations	None	General mental health	_	_
Development of an E-mental health infrastructure for supporting interoperability and data analysis	2018	Conference	CEUR Workshop Proceedings	E-mental health	Solution proposal	Models	None	General mental health	_	_
Dichotomies in the development and implementation of digital mental health tools	2018	Journal	Psychiatric Services	Digital mental health	Exploratory research	Advantages and challenges of use of technology in mental health care	None	General mental health	_	_
Digital mental health for youth: New evidence but still much unknown	2018	Journal	Psychiatric Times	Digital mental health	Opinion paper	Advantages and challenges of use of technology in mental health care	None	General mental health	Young people	_
Does SMS improve gambling outcomes over and above access to other e-mental health supports? A feasibility study	2018	Journal	International Gambling Studies	E-mental health	Feasibility study	Tool-based technique	Experiment	gambling	_	Australia
Employees' Perspectives on the Facilitators and Barriers to Engaging with Digital Mental Health Interventions in the Workplace: Qualitative Study	2018	Journal	Journal of Medical Internet Research	Digital mental health	Exploratory research	Pespectives and attitudes towards technological solutions for mental health care	Interviews	General mental health	Work force	United Kingdom
Engagement in mobile phone app for self-monitoring of emotional wellbeing predicts changes in mental health: MoodPrism	2018	Journal	Journal of Affective Disorders	Mobile mental health	Evaluation research	Tool-based technique	Experiment	General mental health	_	Australia
Expert consensus survey on digital health tools for patients with serious mental illness: Optimizing for user characteristics and user support	2018	Journal	Journal of Medical Internet Research	Digital mental health	Exploratory research	Advantages and challenges of use of technology in mental health care	Questionnaires	serious mental illness	_	United States
Exploring the acceptability of internet-based mental health mobile app services using network psychometrics analysis	2018	Journal	Journal of Physics: Conference Series	Mobile mental health	Exploratory research	Pespectives and attitudes towards technological solutions for mental health care	Other	General mental health	_	Indonesia
Going Online Together: The Potential for Mental Health Workers to Integrate Recovery Oriented E-Mental Health Resources Into Their Practice	2018	Journal	Psychiatry (New York)	E-mental health	Exploratory research	Pespectives and attitudes towards technological solutions for mental health care	Focus groups	General mental health	Clinicians	Australia
Group-personalized regression models for predicting mental health scores from objective mobile phone data streams: Observational study	2018	Journal	Journal of Medical Internet Research	Mobile mental health	Solution proposal	Models	Experiment	bipolar disorder, personality disorder, depresson	_	England
Identifying how patient portals may be effectively used among mental health populations to support digital inclusion: A study protocol	2018	Conference	Studies in Health Technology and Informatics	Digital mental health	Exploratory research	Advantages and challenges of use of technology in mental health care	None	General mental health	_	_
Identifying objective physiological markers and modifiable behaviors for self-reported stress and mental health status using wearable sensors and mobile phones: Observational study	2018	Journal	Journal of Medical Internet Research	Digital mental health	Solution proposal	Tool-based technique	Experiment	General mental health and stress	Young people	England
Improving attitudes toward e-mental health services in the general population via psychoeducational information material: A randomized controlled trial	2018	Journal	Internet Interventions	E-mental health	Exploratory research	Pespectives and attitudes towards technological solutions for mental health care	Experiment	General mental health	_	Germany
Incorporating digital self-services into integrated mental health care: a physicians perspective	2018	Journal	European Journal of Marketing	Digital mental health	Exploratory research	Pespectives and attitudes towards technological solutions for mental health care	Questionnaires	General mental health	Clinicians	Finland
Internet- and Mobile-Based Psychological Interventions: Applications, Efficacy, and Potential for Improving Mental Health: A Report of the EFPA E-Health Taskforce	2018	Journal	European Psychologist	E-mental health	Review	Advantages and challenges of use of technology in mental health care	None	General mental health	_	_
Making the Case for a Feasible Evaluation Method of Available E-Mental Health Products	2018	Journal	Administration and Policy in Mental Health and Mental Health Services Research	E-mental health	Feasibility study	Methods	None	General mental health	_	_
Mobile App Tools for Identifying and Managing Mental Health Disorders in Primary Care	2018	Journal	Current Treatment Options in Psychiatry	Mobile mental health	Review	Advantages and challenges of use of technology in mental health care	None	General mental health	_	_
Mobile health (mHealth) versus clinic-based group intervention for people with serious mental illness: A randomized controlled trial	2018	Journal	Psychiatric Services	Mobile mental health	Evaluation research	Tool-based technique	Experiment	serious mental illness : schizophrenia or schizoaffective disorder, bipolar disorder, and major depressive disorder	_	United States
Mobile health for mental health in West Africa: The case for Ghana	2018	Journal	Psychiatric Services	Mobile mental health	Opinion paper	Advantages and challenges of use of technology in mental health care	None	General mental health	_	_
Patient willingness to consent to mobile phone data collection for mental health apps: Structured questionnaire	2018	Journal	Journal of Medical Internet Research	Mobile mental health	Exploratory research	Pespectives and attitudes towards technological solutions for mental health care	Questionnaires	mood and anxiety disorders	_	Canada
Reducing stigma in mental health through digital storytelling	2018	Book	Deconstructing Stigma in Mental Health	Digital mental health	Book and Book chapters	Tool-based technique	None	PTSD	veterans and firefighters	_
Regulating mobile mental health apps	2018	Journal	Behavioral Sciences and the Law	Mobile mental health	Exploratory research	Advantages and challenges of use of technology in mental health care	None	General mental health	_	_
Supporting students mental health and academic success through mobile app and IoT	2018	Journal	International Journal of E-Health and Medical Communications	Mobile mental health	Solution proposal	Tool-based technique	None	mood	Young people	_
The prevalence and usage of mobile health applications among mental health patients in Saudi Arabia	2018	Journal	Computer Methods and Programs in Biomedicine	Mobile mental health	Exploratory research	Pespectives and attitudes towards technological solutions for mental health care	Questionnaires	depression and anxiety	_	Saudi Arabia
Use of a mobile device in mental health rehabilitation: A clinical and comprehensive analysis of 11 cases	2018	Journal	Neuropsychological Rehabilitation	Mobile mental health	Feasibility study	Tool-based technique	Case studies	serious mental illness	_	Canada
User experience design to enhance the effectiveness of mobile technologies for the treatment of mental health	2018	Conference	2018 Systems and Information Engineering Design Symposium, SIEDS 2018	Mobile mental health	Solution proposal	Methods	None	General mental health	_	_
Using Mobile Phone Sensor Technology for Mental Health Research: Integrated Analysis to Identify Hidden Challenges and Potential Solutions	2018	Journal	Journal of medical Internet research	Mobile mental health	Review	Advantages and challenges of use of technology in mental health care	None	General mental health	_	_
Virtual Reality as e-Mental Health to Support Starting with Mindfulness-Based Cognitive Therapy	2018	Conference	Lecture Notes in Computer Science (including subseries Lecture Notes in Artificial Intelligence and Lecture Notes in Bioinformatics)	Digital mental health	Solution proposal	Tool-based technique	Experiment	General mental health	_	Netherlands
Widening digital participation - Young people and their mental health in Islington: Can digital technologies be used in mental health services to improve access and support for young people?	2018	Journal	Education and Health	Digital mental health	Review	Advantages and challenges of use of technology in mental health care	None	General mental health	Young people	_
A digital intake approach in specialized mental health care: Study protocol of a cluster randomised controlled trial	2017	Journal	BMC Psychiatry	Digital mental health	Solution proposal	Methods	Experiment	depression, anxiety and personality disorders	_	Netherlands
Accelerating digital mental health research from early design and creation to successful implementation and sustainment	2017	Journal	Journal of Medical Internet Research	Digital mental health	Review	Methods	None	General mental health	_	_
Annual Research Review: Digital health interventions for children and young people with mental health problems â€“ a systematic and meta-review	2017	Journal	Journal of Child Psychology and Psychiatry and Allied Disciplines	Digital mental health	Review	Other	None	General mental health	children and young people	_
Bridging the digital disconnect: Exploring the views of professionals on using technology to promote young peoples mental health	2017	Journal	School Psychology International	E-mental health	Exploratory research	Pespectives and attitudes towards technological solutions for mental health care	Questionnaires	General mental health	Clinicians	Ireland
Current perspectives on e-mental-health self-help treatments: Exploring the "black box" of public views, perceptions, and attitudes toward the digitalization of mental health care	2017	Book	The Digitization of Healthcare: New Challenges and Opportunities	E-mental health	Book and Book chapters	Pespectives and attitudes towards technological solutions for mental health care	None	General mental health	_	_
Digital health technology for use in patients with serious mental illness: A systematic review of the literature	2017	Journal	Medical Devices: Evidence and Research	Digital mental health	Review	Advantages and challenges of use of technology in mental health care	None	Severe mental disorders: schizophrenia/schizoaffective disorder, bipolar disorder, and major depressive disorder	_	_
Digital Mental Health - Innovations in Consumer Driven Care	2017	Journal	Nursing leadership (Toronto, Ont.)	Digital mental health	Solution proposal	Tool-based technique	None	General mental health	_	_
Digital mental health and intellectual disabilities: State of the evidence and future directions	2017	Journal	Evidence-Based Mental Health	Digital mental health	Review	Advantages and challenges of use of technology in mental health care	None	intellectual disability	_	_
Digital platforms for mental health-care delivery	2017	Journal	Indian Journal of Psychological Medicine	Digital mental health	Exploratory research	Advantages and challenges of use of technology in mental health care	None	General mental health	_	_
E-mental health for psychological distress in University students: A narrative synthesis on current evidence and practice	2017	Journal	International Journal of Innovation, Creativity and Change	E-mental health	Review	Advantages and challenges of use of technology in mental health care	None	General mental health	Young people	_
E-mental health in ethnic minority: A comparison of youtube and talk-based educational workshops in dementia	2017	Conference	Asian Journal of Psychiatry	E-mental health	Exploratory research	Pespectives and attitudes towards technological solutions for mental health care	None	Dementia	_	_
Efficacy of a Web-Based Guided Recommendation Service for a Curated List of Readily Available Mental Health and Well-Being Mobile Apps for Young People: Randomized Controlled Trial	2017	Journal	Journal of Medical Internet Research	E-mental health	Evaluation research	Tool-based technique	Experiment	General mental health	Young people	Australia
Enriching mental health mobile assessment and intervention with situation awareness	2017	Journal	Sensors (Switzerland)	Digital mental health	Solution proposal	Tool-based technique	Experiment	depression	_	Brazil, Portugal
Evidence-based apps? A review of mental health mobile applications in a psychotherapy context	2017	Journal	Professional Psychology: Research and Practice	Mobile mental health	Review	Other	None	General mental health	_	_
Exploring the Process of Digital Storytelling in Mental Health Research: A Process Evaluation of Consumer and Clinician Experiences	2017	Journal	International Journal of Qualitative Methods	Digital mental health	Evaluation research	Methods	worshops	General mental health	_	Australia
Facilitating mental health screening of war-torn populations using mobile applications	2017	Journal	Social Psychiatry and Psychiatric Epidemiology	Mobile mental health	Solution proposal	Tool-based technique	Experiment	General mental health	children	Palestine
Feasibility of utilizing E-mental health with mobile app interface for social support enhencement: A conceptional solution for postpartum depression in Taiwan	2017	Conference	Lecture Notes in Computer Science (including subseries Lecture Notes in Artificial Intelligence and Lecture Notes in Bioinformatics)	Mobile mental health	Exploratory research	Pespectives and attitudes towards technological solutions for mental health care	Questionnaires	Postpartum depression (PPD)	women	Taiwan
Health behavior models for informing digital technology interventions for individuals with mental illness.	2017	Journal	Psychiatric Rehabilitation Journal	Digital mental health	Review	Advantages and challenges of use of technology in mental health care	None	General mental health	_	_
Health professionals perspective on the promotion of e-mental health apps in the context of maternal depression	2017	Journal	PLoS ONE	E-mental health	Exploratory research	Pespectives and attitudes towards technological solutions for mental health care	Questionnaires	maternal depression	Clinicians	United States, Spain and Switzerland
Improving Children's Mental Health with a Digital Social Skills Development Game: A Randomized Controlled Efficacy Trial of Adventures aboard the S.S. GRIN	2017	Journal	Games for Health Journal	Digital mental health	Validation research	Tool-based technique	Experiment	General mental health	children	United States
Increasing use of mental health services in remote areas using mobile technology: A pre- post evaluation of the SMART Mental Health project in rural India	2017	Journal	Journal of Global Health	Mobile mental health	Evaluation research	Tool-based technique	mixed-methods	stress, depression, and suicidal risk	_	India
Introduction of e-mental health in national health systems â€“ A health professionals perspective	2017	Journal	Health Policy and Technology	E-mental health	Exploratory research	Pespectives and attitudes towards technological solutions for mental health care	mixed-methods	maternal depression	_	Europe, United States
Mental Health Mobile Apps for Preadolescents and Adolescents: A Systematic Review	2017	Journal	Journal of medical Internet research	Mobile mental health	Review	Other	None	depression, bipolar disorder, anxiety disorders, self-harm, suicide prevention, conduct disorder, eating disorders and body image issues, schizophrenia, psychosis, and insomnia	Child and Adolescent	_
Mental healthcare delivery in rural Greece: A 10-year account of a mobile mental health unit	2017	Journal	Journal of Neurosciences in Rural Practice	Mobile mental health	Evaluation research	Tool-based technique	Other	General mental health	_	Greece
Mobile Health Technology in Late-Life Mental Illness: A Focused Literature Review	2017	Journal	American Journal of Geriatric Psychiatry	Mobile mental health	Review	Advantages and challenges of use of technology in mental health care	None	Late-Life Mental Illness and cognitive disorders	older adults	_
Mobile mental health virtual communities: Challenges and opportunities	2017	Book	The Digitization of Healthcare: New Challenges and Opportunities	Mobile mental health	Book and Book chapters	Advantages and challenges of use of technology in mental health care	None	General mental health	_	_
Navigating the challenges of digital health innovation: Considerations and solutions in developing online and smartphone-application-based interventions for mental health disorders	2017	Journal	British Journal of Psychiatry	Digital mental health	Exploratory research	Guidelines and Recommendations	None	General mental health	_	_
Needed innovation in digital health and smartphone applications for mental health transparency and trust	2017	Journal	JAMA Psychiatry	Digital mental health	Opinion paper	Advantages and challenges of use of technology in mental health care	None	General mental health	_	_
Pathways to wellness: Exploring Muslim mental health promotion in the digital age	2017	Journal	Journal of Religion and Spirituality in Social Work	Digital mental health	Exploratory research	Pespectives and attitudes towards technological solutions for mental health care	None	General mental health	Adults	_
Preferred features of e-mental health programs for prevention of major depression in male workers: Results from a Canadian national survey	2017	Conference	Studies in Health Technology and Informatics	E-mental health	Exploratory research	Advantages and challenges of use of technology in mental health care	Questionnaires	depression	Work force	Canada
Prevention of mental health disorders using internet- and mobile-based interventions: A narrative review and recommendations for future research	2017	Journal	Frontiers in Psychiatry	E-mental health	Review	Other	None	General mental health	_	_
Proportionate methods for evaluating a simple digital mental health tool	2017	Journal	Evidence-Based Mental Health	Mobile mental health	Evaluation research	Tool-based technique	mixed-methods	General mental health	_	England
Sensing behavioral symptoms of mental health and delivering personalized interventions using mobile technologies	2017	Journal	Depression and Anxiety	Digital mental health	Exploratory research	Advantages and challenges of use of technology in mental health care	None	General mental health	_	_
The Economic Benefits of Mobile Apps for Mental Health and Telepsychiatry Services When Used by Adolescents	2017	Journal	Child and Adolescent Psychiatric Clinics of North America	Mobile mental health	Review	Advantages and challenges of use of technology in mental health care	None	General mental health	Adolescent	_
The first 30 months of the MindSpot Clinic: Evaluation of a national e-mental health service against project objectives	2017	Journal	Australian and New Zealand Journal of Psychiatry	E-mental health	Evaluation research	Tool-based technique	mixed-methods	depression and anxiety	Adults	Australia
The use of mobile apps and SMS messaging as physical and mental health interventions: Systematic review	2017	Journal	Journal of Medical Internet Research	Mobile mental health	Review	Other	None	General mental health	_	_
The Utilization of Technological Innovations to Support College Student Mental Health: Mobile Health Communication	2017	Journal	Journal of Technology in Human Services	Mobile mental health	Review	Advantages and challenges of use of technology in mental health care	None	General mental health	Young people	_
Toward game-based digital mental health interventions: Player habits and preferences	2017	Journal	Journal of Medical Internet Research	Digital mental health	Exploratory research	Advantages and challenges of use of technology in mental health care	Questionnaires	depression and anxiety	_	United States
Translating e-mental health into practice: What are the barriers and enablers to e-mental health implementation by aboriginal and torres strait islander health professionals?	2017	Journal	Journal of Medical Internet Research	E-mental health	Exploratory research	Advantages and challenges of use of technology in mental health care	Experiment	General mental health	_	Australia
Use of mobile phone technology to improve follow-up at a community mental health clinic: A randomized control trial	2017	Journal	Indian Journal of Psychological Medicine	Mobile mental health	Evaluation research	Tool-based technique	Experiment	General mental health	_	India
What e-mental health can offer to Saudi Arabia using an example of Australian e-mental health	2017	Book	Health Care Delivery and Clinical Science: Concepts, Methodologies, Tools, and Applications	E-mental health	Book and Book chapters	Advantages and challenges of use of technology in mental health care	None	General mental health	_	_
A diabetes-specific e-mental health tool: Development, acceptability and outcomes of a feasibility study	2016	Journal	Australian family physician	Tele-mental health	Feasibility study	Tool-based technique	mixed-methods	General mental health	_	Australia
A Service-Oriented Architecture for Web Applications in e-Mental Health: Two Case Studies	2016	Conference	Proceedings - 2015 IEEE 8th International Conference on Service-Oriented Computing and Applications, SOCA 2015	E-mental health	Solution proposal	Models	Case studies	General mental health	_	Netherlands
Acceptability of interventions delivered online and through mobile phones for people who experience severe mental health problems: A systematic review	2016	Journal	Journal of Medical Internet Research	E-mental health	Review	Pespectives and attitudes towards technological solutions for mental health care	None	serious mental illness	_	_
Acceptance of Mobile Mental Health Treatment Applications	2016	Conference	Procedia Computer Science	Mobile mental health	Exploratory research	Pespectives and attitudes towards technological solutions for mental health care	Other	General mental health	Young people	Germany
Acceptance of the German e-mental health portal www.psychenet.de: An online survey	2016	Journal	PeerJ	E-mental health	Exploratory research	Pespectives and attitudes towards technological solutions for mental health care	Questionnaires	General mental health	_	Germany
Building mobile apps for underrepresented mental health care consumers: A grounded theory approach	2016	Journal	Social Work in Mental Health	Mobile mental health	Solution proposal	Methods	None	General mental health	_	_
Cross-sectional survey evaluating Text4Mood: Mobile health program to reduce psychological treatment gap in mental healthcare in Alberta through daily supportive text messages	2016	Journal	BMC Psychiatry	Mobile mental health	Evaluation research	Tool-based technique	mixed-methods	General mental health	_	Canada
Do we still have a digital divide in mental health? A five-year survey follow-up	2016	Journal	Journal of Medical Internet Research	Digital mental health	Exploratory research	Advantages and challenges of use of technology in mental health care	Questionnaires	Severe mental disorders : psychosis, and depression	_	United Kingdom
e-mental health	2016	Book	e-Mental Health	E-mental health	Book and Book chapters	Methods	None	General mental health	Clinicians	_
e-mental health improves access to care, facilitates early intervention, and provides evidence-based treatments at a distance	2016	Book	e-Mental Health	E-mental health	Book and Book chapters	Advantages and challenges of use of technology in mental health care	None	General mental health	_	_
E-mental health on-campus: College students views of online help-seeking	2016	Journal	Annual Review of CyberTherapy and Telemedicine	E-mental health	Exploratory research	Pespectives and attitudes towards technological solutions for mental health care	mixed-methods	General mental health	Young people	Ireland
e-mental health toward cross-cultural populations worldwide	2016	Book	e-Mental Health	E-mental health	Book and Book chapters	Advantages and challenges of use of technology in mental health care	None	General mental health	_	_
Establishing and Governing e-Mental Health Care in Australia: A Systematic Review of Challenges and A Call For Policy-Focussed Research	2016	Journal	Journal of medical Internet research	E-mental health	Review	Advantages and challenges of use of technology in mental health care	None	depression and anxiety	_	_
Ethical guidelines for mobile app development within health and mental health fields	2016	Journal	Professional Psychology: Research and Practice	Mobile mental health	Exploratory research	Guidelines and Recommendations	None	General mental health	_	_
Exploring mental health providers' interest in using web and mobile-based tools in their practices	2016	Journal	Internet Interventions	E-mental health	Exploratory research	Pespectives and attitudes towards technological solutions for mental health care	mixed-methods	General mental health	Clinicians	United States, Canada
Fundamentals for future mobile-health (mHealth):A systematic review of mobile phone and web-based text messaging in mental health	2016	Journal	Journal of Medical Internet Research	Mobile mental health	Review	Advantages and challenges of use of technology in mental health care	None	General mental health	_	_
Global/worldwide e-mental health: International and futuristic perspectives of telepsychiatry and the future	2016	Book	e-Mental Health	E-mental health	Book and Book chapters	Advantages and challenges of use of technology in mental health care	None	General mental health	_	_
Harnessing Smartphone-Based Digital Phenotyping to Enhance Behavioral and Mental Health	2016	Journal	Neuropsychopharmacology	Mobile mental health	Exploratory research	Advantages and challenges of use of technology in mental health care	None	General mental health	_	_
How digital storytelling is used in mental health: A scoping review	2016	Journal	International Journal of Mental Health Nursing	Digital mental health	Review	Advantages and challenges of use of technology in mental health care	None	General mental health	_	_
How e-mental health adds to traditional outpatient and newer models of integrated care for patients, providers, and systems	2016	Book	e-Mental Health	E-mental health	Book and Book chapters	Advantages and challenges of use of technology in mental health care	None	General mental health	_	_
How to build, evaluate, and increase your e-mental health program efficiency	2016	Book	e-Mental Health	E-mental health	Book and Book chapters	Methods	None	General mental health	_	_
Investigation of multimodal mobile applications for improving mental health	2016	Conference	Lecture Notes in Computer Science (including subseries Lecture Notes in Artificial Intelligence and Lecture Notes in Bioinformatics)	Mobile mental health	Review	Advantages and challenges of use of technology in mental health care	None	General mental health	_	_
Mental Health Mobile Apps Instruction: Technology Adoption Theories Applied in a Mixed Methods Study of Counseling Faculty	2016	Journal	Journal of Technology in Human Services	Mobile mental health	Exploratory research	Pespectives and attitudes towards technological solutions for mental health care	Questionnaires	General mental health	Clinicians	United States
Mobile Applications for Mental Health Providers	2016	Journal	Psychiatry (New York)	Mobile mental health	Review	Tool-based technique	None	General mental health	_	_
Mobile mental health units on the Islands: The experience of cyclades	2016	Journal	Social and Community Psychiatry: Towards a Critical, Patient-Oriented Approach	Mobile mental health	Book and Book chapters	Advantages and challenges of use of technology in mental health care	None	General mental health	_	_
Mobile Mental Health: Navigating New Rules and Regulations for Digital Tools	2016	Journal	Current Psychiatry Reports	Mobile mental health	Review	Advantages and challenges of use of technology in mental health care	None	General mental health	_	_
Mobile technology for mental health assessment	2016	Journal	Dialogues in Clinical Neuroscience	Mobile mental health	Exploratory research	Advantages and challenges of use of technology in mental health care	None	General mental health	_	_
Occupational e-mental health: Current approaches and promising perspectives for promoting mental health in workers	2016	Book	Healthy at Work: Interdisciplinary Perspectives	E-mental health	Book and Book chapters	Advantages and challenges of use of technology in mental health care	None	General mental health	Work force	_
Post-9/11 veterans and their partners improve mental health outcomes with a self-directed mobile and web-based wellness training program: A randomized controlled trial	2016	Journal	Journal of Medical Internet Research	E-mental health	Evaluation research	Tool-based technique	Experiment	General mental health	Veterans and their partners	United States
Psychenet.de: Development and process evaluation of an e-mental health portal	2016	Journal	Informatics for Health and Social Care	E-mental health	Solution proposal	Tool-based technique	None	General mental health	_	_
Security of electronic mental health communication and record-keeping in the digital age	2016	Journal	Journal of Clinical Psychiatry	Mobile mental health	Solution proposal	Tool-based technique	None	General mental health	_	_
Supporting the viability of e-health services with pattern-based business model design: The case of an e-mental health app for maternal depression	2016	Conference	Communications in Computer and Information Science	E-mental health	Exploratory research	Methods	focus groups	maternal depression	_	Switzerland
Technology, health, and contemporary practice: How does e-mental health fit it and what does it offer?	2016	Book	e-Mental Health	Tele-mental health	Book and Book chapters	Advantages and challenges of use of technology in mental health care	None	General mental health	_	_
Tele-Mental Health for Children: Using Videoconferencing for Cognitive Behavioral Therapy (CBT)	2016	Journal	Journal of Pediatric Nursing	Tele-mental health	Opinion paper	Advantages and challenges of use of technology in mental health care	None	General mental health	children	_
The effectiveness of e-mental health: Evidence base, how to choose the model based on ease/cost/strength, and future areas of research	2016	Book	e-Mental Health	E-mental health	Book and Book chapters	Advantages and challenges of use of technology in mental health care	None	General mental health	_	_
Towards situation-aware mobile applications in mental health	2016	Conference	Proceedings - IEEE Symposium on Computer-Based Medical Systems	Mobile mental health	Solution proposal	Tool-based technique	None	General mental health	_	_
Use of mobile technology in a community mental health setting	2016	Journal	Journal of Telemedicine and Telecare	Mobile mental health	Exploratory research	Advantages and challenges of use of technology in mental health care	Questionnaires	serious mental illness	_	United States
What role can avatars play in e-mental health interventions? Exploring new models of client-therapist interaction	2016	Journal	Frontiers in Psychiatry	Digital mental health	Opinion paper	Advantages and challenges of use of technology in mental health care	None	General mental health	_	_
Women's use of online resources and acceptance of e-mental health tools during the perinatal period	2016	Journal	International Journal of Medical Informatics	E-mental health	Exploratory research	pespectives and attitudes towards technological solutions for mental health care	Questionnaires	perinatal depression	women	Portugal
"Like Drawing Into Sand": Acceptability, Feasibility, and Appropriateness of a New e-Mental Health Resource for Service Providers Working With Aboriginal and Torres Strait Islander People	2015	Journal	Australian Psychologist	E-mental health	Feasibility study	Tool-based technique	Interviews	General mental health	Work force	Australia
A framework for analyzing patient-centered mobile applications for mental health	2015	Conference	2015 Americas Conference on Information Systems, AMCIS 2015	Mobile mental health	Solution proposal	Frameworks and Protocols	None	General mental health	_	_
Detecting depression of cancer patients with daily mental health logs from mobile applications	2015	Conference	2015 International Conference on Information Systems: Exploring the Information Frontier, ICIS 2015	Mobile mental health	Exploratory research	Advantages and challenges of use of technology in mental health care	Other	depression	cancer patients	Korea
Developing a roadmap for the translation of e-mental health services for depression	2015	Journal	Australian and New Zealand Journal of Psychiatry	E-mental health	Review	Guidelines and Recommendations	None	depression	_	_
Developing design considerations for mobile and wearable technology m-Health applications that can support recovery in mental health disorders	2015	Conference	Proceedings of the 2015 9th International Conference on Pervasive Computing Technologies for Healthcare, PervasiveHealth 2015	Mobile mental health	Exploratory research	Guidelines and Recommendations	None	General mental health	_	_
Digital technology and mental health interventions: Opportunities and challenges [TecnologÃ­a digital e intervenciones para la salud mental: Oportunidades y barreras]	2015	Journal	Arbor	Digital mental health	Exploratory research	Advantages and challenges of use of technology in mental health care	None	General mental health	_	_
E-mental health care among young adults and help-seeking Behaviors: A transversal study in a community sample	2015	Journal	Journal of Medical Internet Research	E-mental health	Review	Pespectives and attitudes towards technological solutions for mental health care	None	General mental health	Young people	_
E-mental health preferences of veterans with and without probable posttraumatic stress disorder	2015	Journal	Journal of Rehabilitation Research and Development	E-mental health	Exploratory research	Pespectives and attitudes towards technological solutions for mental health care	Questionnaires	PTSD	Veterans and their partners	United States
Evaluation of a spirituality informed e-mental health tool as an intervention for major depressive disorder in adolescents and young adults - a randomized controlled pilot trial	2015	Journal	BMC Complementary and Alternative Medicine	E-mental health	Evaluation research	Tool-based technique	Experiment	depression	adolescents and young adults	Canada
Examining implementation of mobile, police-mental health crisis intervention teams in a large urban center	2015	Journal	Journal of Mental Health	Mobile mental health	Evaluation research	Tool-based technique	mixed-methods	General mental health	Work force	Canada
Feasibility of popular m-health technologies for activity tracking among individuals with serious mental Illness	2015	Journal	Telemedicine and e-Health	Mobile mental health	Feasibility study	Tool-based technique	mixed-methods	serious mental illness: schizophrenia spectrum disorders, bipolar disorder, or major depressive disorder	_	United States
Harnessing social media and mobile apps for mental health	2015	Journal	Psychiatric Times	Mobile mental health	Opinion paper	Advantages and challenges of use of technology in mental health care	None	General mental health	_	_
How E-mental health services benefit university students with ADHD: A literature review	2015	Conference	ACIS 2015 Proceedings - 26th Australasian Conference on Information Systems	E-mental health	Review	Advantages and challenges of use of technology in mental health care	None	Attention Deficit Hyperactivity Disorder (ADHD)	Young people	_
It feels different from real life': Users' opinions of mobile applications for mental health	2015	Conference	OzCHI 2015: Being Human - Conference Proceedings	Mobile mental health	Exploratory research	Pespectives and attitudes towards technological solutions for mental health care	Other	General mental health	_	Australia
Mental health in the digital age	2015	Book	Mental Health in the Digital Age	Digital mental health	Book and Book chapters	Advantages and challenges of use of technology in mental health care	None	General mental health	_	_
Mobile mental health: A challenging research agenda	2015	Journal	European Journal of Psychotraumatology	Mobile mental health	Review	Advantages and challenges of use of technology in mental health care	None	trauma and posttrau-matic stress disorder	_	_
Mobile peer-mentoring: An approach to make veterans seek mental health-care support a normality	2015	Conference	CollaborateCom 2014 - Proceedings of the 10th IEEE International Conference on Collaborative Computing: Networking, Applications and Worksharing	Mobile mental health	Solution proposal	Tool-based technique	None	General mental health	Veterans and their partners	_
Mobile telephone apps in mental health practice: Uses, opportunities and challenges	2015	Journal	BJPsych Bulletin	Mobile mental health	Exploratory research	Advantages and challenges of use of technology in mental health care	None	General mental health	_	_
Outcomes achieved by and police and clinician perspectives on a joint police officer and mental health clinician mobile response unit	2015	Journal	International Journal of Mental Health Nursing	Mobile mental health	Evaluation research	Models	mixed-methods	General mental health	_	Australia
Realizing the Potential of Mobile Mental Health: New Methods for New Data in Psychiatry	2015	Journal	Current Psychiatry Reports	Mobile mental health	Review	Advantages and challenges of use of technology in mental health care	None	General mental health	_	_
Recent developments in the use of online resources and mobile technologies to support mental health care	2015	Journal	International Review of Psychiatry	Digital mental health	Review	Advantages and challenges of use of technology in mental health care	None	General mental health	_	_
Recognizing academic performance, sleep quality, stress level, and mental health using personality traits, wearable sensors and mobile phones	2015	Conference	2015 IEEE 12th International Conference on Wearable and Implantable Body Sensor Networks, BSN 2015	Digital mental health	Solution proposal	Tool-based technique	Experiment	academic performance, sleep quality, stress level, and mental health	_	United States
The acceptability of e-mental health services for children, adolescents, and young adults: A systematic search and review	2015	Journal	Canadian Journal of Community Mental Health	E-mental health	Review	Pespectives and attitudes towards technological solutions for mental health care	None	General mental health	children, adolescents, and young adults	_
The effect of e-mental health services on Saudi general mental health	2015	Journal	28th Bled eConference: #eWellbeing - Proceedings	E-mental health	Exploratory research	Advantages and challenges of use of technology in mental health care	None	General mental health	_	_
The status quo survey and countermeasure analysis of Chinese Netizens needs for e-mental health services	2015	Journal	Asian Social Science	E-mental health	Exploratory research	Pespectives and attitudes towards technological solutions for mental health care	Questionnaires	General mental health	_	China
Towards a Framework for Evaluating Mobile Mental Health Apps	2015	Journal	Telemedicine and e-Health	Mobile mental health	Solution proposal	Guidelines and Recommendations	None	General mental health	_	_
Beam: A mobile application to improve happiness and mental health	2014	Conference	Conference on Human Factors in Computing Systems - Proceedings	Mobile mental health	Solution proposal	Tool-based technique	None	General mental health	_	_
Collateral outcomes in e-mental health: A systematic review of the evidence for added benefits of computerized cognitive behavior therapy interventions for mental health	2014	Journal	Psychological Medicine	E-mental health	Review	Advantages and challenges of use of technology in mental health care	None	General mental health	_	_
Connected and mobile: Social media tools and apps for occupational therapy and mental health applications	2014	Journal	OT Practice	E-mental health	Solution proposal	Tool-based technique	None	General mental health	_	_
Demo abstract: MoodMagician - A pervasive and unobtrusive emotion sensing system using mobile phones for improving human mental health	2014	Conference	SenSys 2014 - Proceedings of the 12th ACM Conference on Embedded Networked Sensor Systems	Digital mental health	Solution proposal	Tool-based technique	None	General mental health	_	_
Developing mental health mobile apps: Exploring adolescents' perspectives	2014	Journal	Health Informatics Journal	Mobile mental health	Exploratory research	Pespectives and attitudes towards technological solutions for mental health care	Focus groups	General mental health	Adolescent	Ireland
e-Mental health for mood and anxiety disorders in general practice	2014	Journal	Australian Family Physician	E-mental health	Exploratory research	Advantages and challenges of use of technology in mental health care	None	mood and anxiety disorders	Clinicians	_
E-mental health self-management for psychotic disorders: State of the art and future perspectives	2014	Journal	Psychiatric Services	E-mental health	Review	Other	None	psychotic disorders	_	_
E-mental health: A rapid review of the literature	2014	Journal	Psychiatric Services	E-mental health	Review	Advantages and challenges of use of technology in mental health care	None	General mental health	_	_
Effects of mental health self-efficacy on outcomes of a mobile phone and web intervention for mild-to-moderate depression, anxiety and stress: Secondary analysis of a randomised controlled trial	2014	Journal	BMC Psychiatry	Mobile mental health	Validation research	Methods	Experiment	depression, anxiety and stress	_	Australia
Evaluating an e-mental health program (" deprexis") as adjunctive treatment tool in psychotherapy for depression: Design of a pragmatic randomized controlled trial	2014	Journal	BMC Psychiatry	E-mental health	Evaluation research	Tool-based technique	Experiment	depression	adolescents and young adults	Germany
Exploring e-Mental Health Preferences of Generation Y	2014	Journal	Journal of Technology in Human Services	E-mental health	Exploratory research	Pespectives and attitudes towards technological solutions for mental health care	Interviews	depression and anxiety	Young people	Canada
Harnessing Mobile Health Technology to Digitally Engage Mental Health Consumers in Recovery	2014	Journal	Journal of the American Psychiatric Nurses Association	Mobile mental health	Opinion paper	Advantages and challenges of use of technology in mental health care	None	General mental health	_	_
How Google's 'ten things we know to be true' could guide the development of mental health mobile apps	2014	Journal	Health Affairs	Mobile mental health	Exploratory research	Advantages and challenges of use of technology in mental health care	None	General mental health	_	_
Improving work functioning and mental health of health care employees using an e-mental health approach to workers' health surveillance: Pretest-posttest study	2014	Journal	Safety and Health at Work	E-mental health	Evaluation research	Methods	Experiment	work functioning and mental health	Clinicians	Netherlands
Mental health on the go: Effects of a gamified attention-bias modification mobile application in trait-anxious adults	2014	Journal	Clinical Psychological Science	Mobile mental health	Evaluation research	Tool-based technique	Experiment	anxiety	_	United States
Mobile apps for mental health	2014	Journal	Psychiatric Times	Mobile mental health	Review	Tool-based technique	None	General mental health	_	_
Mobile health (mHealth) for mental health in Asia: Objectives, strategies, and limitations	2014	Journal	Asian Journal of Psychiatry	Mobile mental health	Review	Advantages and challenges of use of technology in mental health care	None	General mental health	_	_
Review of mobile health technology for military mental health	2014	Journal	Military medicine	Mobile mental health	Review	Advantages and challenges of use of technology in mental health care	None	General mental health	Veterans and their partners	_
Smartphone ownership and interest in mobile applications to monitor symptoms of mental health conditions	2014	Journal	Journal of Medical Internet Research	Mobile mental health	Exploratory research	Pespectives and attitudes towards technological solutions for mental health care	Questionnaires	General mental health	_	United States
Support from the internet for individuals with mental disorders: Advantages and disadvantages of e-mental health service delivery	2014	Journal	Frontiers in Public Health	E-mental health	Exploratory research	Advantages and challenges of use of technology in mental health care	None	General mental health	_	_
Supporting talk-based mental health interventions with digital whiteboards	2014	Conference	Studies in Health Technology and Informatics	Digital mental health	Solution proposal	Methods	Questionnaires	General mental health	_	Germany
Tele-mental health brings expert input to EPs, speeds treatment.	2014	Journal	ED management : the monthly update on emergency department management	Tele-mental health	Exploratory research	Advantages and challenges of use of technology in mental health care	None	General mental health	_	_
Towards the design of a mobile mental health self-help system for emergency rescuers: A pilot study	2014	Conference	HEALTHINF 2014 - 7th International Conference on Health Informatics, Proceedings; Part of 7th International Joint Conference on Biomedical Engineering Systems and Technologies, BIOSTEC 2014	Mobile mental health	Review	Advantages and challenges of use of technology in mental health care	None	General mental health	_	_
Understanding the acceptability of e-mental health - attitudes and expectations towards computerised self-help treatments for mental health problems	2014	Journal	BMC Psychiatry	E-mental health	Exploratory research	Pespectives and attitudes towards technological solutions for mental health care	Other	General mental health	_	United Kingdom
Views of mental health professionals on the necessity and effectiveness of mobile psychiatric care units for patients in Greece	2014	Journal	International Journal of Psychosocial Rehabilitation	Mobile mental health	Exploratory research	pespectives and attitudes towards technological solutions for mental health care	Questionnaires	General mental health	Clinicians	Greece
Youth mental health interventions via mobile phones: A scoping review	2014	Journal	Cyberpsychology, Behavior, and Social Networking	Mobile mental health	Review	Advantages and challenges of use of technology in mental health care	None	General mental health	Young people	_
(Inter)personal computing: The role of the therapeutic relationship in E-mental health	2013	Journal	Journal of Contemporary Psychotherapy	E-mental health	Exploratory research	Advantages and challenges of use of technology in mental health care	None	General mental health	_	_
A mobile data collection platform for mental health research	2013	Journal	Personal and Ubiquitous Computing	Digital mental health	Solution proposal	Tool-based technique	None	General mental health	_	_
Design and ethics in digital mental health promotion	2013	Book	Design and Ethics: Reflections on Practice	Digital mental health	Book and Book chapters	Frameworks and Protocols	Case studies	General mental health	children	Australia
E-Mental health in South Australia: Impact of age, gender and region of residence	2013	Journal	Australian Journal of Primary Health	E-mental health	Exploratory research	Pespectives and attitudes towards technological solutions for mental health care	Questionnaires	General mental health	_	Australia
Effect of an E-mental Health Approach to Workers' Health Surveillance versus Control Group on Work Functioning of Hospital Employees: A Cluster-RCT	2013	Journal	PLoS ONE	E-mental health	Evaluation research	Methods	Experiment	General mental health and work functioning	Work force	Netherlands
Mobile phone technology for improved mental health care in South Africa: Possibilities and challenges	2013	Journal	South African Journal of Psychology	Mobile mental health	Exploratory research	Advantages and challenges of use of technology in mental health care	None	General mental health	_	_
No personalization without participation: On the active contribution of psychiatric patients to the development of a mobile application for mental health	2013	Journal	BMC Medical Informatics and Decision Making	Mobile mental health	Exploratory research	Pespectives and attitudes towards technological solutions for mental health care	Questionnaires	Psychotic Disorders and Anxiety and Mood Disorders	_	Canada
State of the e-mental health field in Australia: Where are we now?	2013	Journal	Australian and New Zealand Journal of Psychiatry	E-mental health	Review	Other	None	depression, bipolar disorder, generalised anxiety disorder, social anxiety, panic disorder and general stress	_	_
The future of e-mental health	2013	Journal	Australian and New Zealand Journal of Psychiatry	E-mental health	Review	Advantages and challenges of use of technology in mental health care	None	General mental health	_	_
The impact of information on attitudes toward e-mental health services	2013	Journal	Cyberpsychology, Behavior, and Social Networking	E-mental health	Exploratory research	Pespectives and attitudes towards technological solutions for mental health care	Experiment	General mental health	_	Australia
Applying mobile technologies to mental health service delivery in South Asia	2012	Journal	Asian Journal of Psychiatry	Mobile mental health	Exploratory research	Pespectives and attitudes towards technological solutions for mental health care	None	General mental health	_	_
Can't surf, won't surf: The digital divide in mental health	2012	Journal	Journal of Mental Health	Digital mental health	Exploratory research	Advantages and challenges of use of technology in mental health care	Questionnaires	General mental health	_	United Kingdom
E-mental health - A land of unlimited possibilities	2012	Journal	Journal of Mental Health	E-mental health	Exploratory research	Advantages and challenges of use of technology in mental health care	None	General mental health	_	_
Information challenges for E-Mental Health: Case NFB database user requirements	2012	Conference	2012 International Conference on Information Technology and e-Services, ICITeS 2012	E-mental health	Exploratory research	Advantages and challenges of use of technology in mental health care	None	General mental health	_	_
Personalised computerised feedback in E-mental health	2012	Journal	Journal of Mental Health	E-mental health	Exploratory research	Advantages and challenges of use of technology in mental health care	None	General mental health	_	_
Providing mental health care to veterans in rural areas using telehealth in mobile clinics	2012	Journal	Journal of Psychosocial Nursing and Mental Health Services	Tele-mental health	Exploratory research	Advantages and challenges of use of technology in mental health care	None	General mental health	Veterans and their partners	_
Technology-enhanced monitoring in psychotherapy and e-mental health	2012	Journal	Journal of Mental Health	E-mental health	Exploratory research	Advantages and challenges of use of technology in mental health care	None	General mental health	_	_
Telepsychiatry and e-mental health	2012	Book	Handbook of Community Psychiatry	Tele-mental health	Book and Book chapters	Advantages and challenges of use of technology in mental health care	None	General mental health	_	_
Using a mobile phone application in youth mental health: An evaluation study	2012	Journal	Australian Family Physician	Mobile mental health	Evaluation research	Tool-based technique	Experiment	General mental health	Young people	Australia
Young men, mental health, and technology: Implications for service design and delivery in the digital age	2012	Journal	Journal of Medical Internet Research	Digital mental health	Exploratory research	pespectives and attitudes towards technological solutions for mental health care	Questionnaires	General mental health	Young people	Australia
A mobile phone application for the assessment and management of youth mental health problems in primary care: A randomised controlled trial	2011	Journal	BMC Family Practice	Mobile mental health	Solution proposal	Tool-based technique	Experiment	mood, stress, coping strategies, activities, eating, sleeping, exercise patterns, and alcohol and cannabis use	Young people	Australia
Mobile access system for the management of electronic health records of patients with mental disability	2011	Journal	Advances in Intelligent and Soft Computing	Digital mental health	Solution proposal	Tool-based technique	None	General mental health	_	_
Mobile mental health: Review of the emerging field and proof of concept study	2011	Journal	Journal of Mental Health	Mobile mental health	Evaluation research	Tool-based technique	Experiment	stress, anxiety, depression	_	Australia
The contribution of a mobile mental health unit to the promotion of primary mental health in rural areas in Greece: A 2-year follow-up	2011	Journal	European Psychiatry	Mobile mental health	Evaluation research	Tool-based technique	Case studies	General mental health	_	Greece
Understanding e-mental health resources: Personality, awareness, utilization, and effectiveness of e-mental health resources amongst youth	2011	Journal	Journal of Technology in Human Services	E-mental health	Exploratory research	Pespectives and attitudes towards technological solutions for mental health care	Questionnaires	General mental health	Adolescent	Australia
Using digital technologies in community mental health: The example of 'Buddy'	2011	Journal	Social Work and Social Sciences Review	Digital mental health	Evaluation research	Tool-based technique	Experiment	General mental health	_	England
How does tele-mental health affect group therapy process? Secondary analysis of a noninferiority trial	2010	Journal	Journal of Consulting and Clinical Psychology	Tele-mental health	Exploratory research	Advantages and challenges of use of technology in mental health care	Experiment	posttraumatic stress disorder (PTSD) and moderate to severe anger problems	Veterans and their partners	United States
Multimodal e-mental health treatment for depression: A feasibility trial	2010	Journal	Journal of Medical Internet Research	E-mental health	Feasibility study	Tool-based technique	Experiment	depression	_	United States
Security considerations for e-mental health interventions	2010	Journal	Journal of Medical Internet Research	E-mental health	Exploratory research	Advantages and challenges of use of technology in mental health care	None	General mental health	_	_
Towards personalised ambient monitoring of mental health via mobile technologies	2010	Journal	Technology and Health Care	Mobile mental health	Solution proposal	Methods	Experiment	Bipolar disorder	_	United Kingdom
Current directions in videoconferencing tele-mental health research	2009	Journal	Clinical Psychology: Science and Practice	Tele-mental health	Review	Advantages and challenges of use of technology in mental health care	None	General mental health	_	_
Counseling center-based tele-mental health for students at a rural university	2008	Journal	Telemedicine and e-Health	Tele-mental health	Exploratory research	Advantages and challenges of use of technology in mental health care	Questionnaires	General mental health	Young people	United States
How sturdy is that digital couch? Legal considerations for mental health professionals who deliver clinical services via the internet	2008	Journal	Journal of Technology in Human Services	Tele-mental health	Review	Advantages and challenges of use of technology in mental health care	None	General mental health	_	_
Tele-Mental health: Advancements and opportunities	2008	Journal	Home Health Care Management and Practice	Tele-mental health	Opinion paper	Advantages and challenges of use of technology in mental health care	None	General mental health	_	_
Yshareit: A project promoting the use of e-mental health resources among people	2008	Journal	Youth Studies Australia	E-mental health	Exploratory research	pespectives and attitudes towards technological solutions for mental health care	worshops	General mental health	Young people	Australia
Clickety-click: E-mental health train on track	2007	Journal	Australasian Psychiatry	E-mental health	Exploratory research	Other	None	depression and anxiety	_	_
The e-mental health consultation service: Providing enhanced primary-care mental health services through telemedicine	2007	Journal	Psychosomatics	Tele-mental health	Solution proposal	Models	Case studies	General mental health	_	United States
E-Mental health in Pakistan: A pilot study of training and supervision in child psychiatry using the internet	2006	Journal	Psychiatric Bulletin	E-mental health	Feasibility study	Tool-based technique	Case studies	General mental health	Child and Adolescent	Pakistan
Nursing in tele-mental health	2006	Journal	Journal of Psychosocial Nursing and Mental Health Services	Tele-mental health	Solution proposal	Tool-based technique	Questionnaires	General mental health	women	United States
Telepsychiatry and e-mental health services: Potential for improving access to mental health care	2006	Journal	Psychiatric Quarterly	Tele-mental health	Exploratory research	Advantages and challenges of use of technology in mental health care	None	General mental health	_	_
Telepsychiatry and e-Mental Health	2003	Book	BMJ	Tele-mental health	Book and Book chapters	Advantages and challenges of use of technology in mental health care	None	General mental health	_	_
